# Supplementary material for: Differential methylation is associated with non-syndromic cleft lip and palate and contributes to penetrance effects
Source: Sci Rep. 2017 May 26;7:2441. doi: 10.1038/s41598-017-02721-0 (PMC5446392; doi:10.1038/s41598-017-02721-0)
Supplement: Supplementary file 2 — Supplementary Table I [file 41598_2017_2721_MOESM2_ESM.xls]

## Sheet: Plan1
CGID	Chromosome	Start	Strand	Mean NSCLP	Mean Control	Methylation Difference	SD NSCLP	SD Control	Adjusted p-value
cg00040446	chr1	40367965	+	0.0841005	0.118858	-0.0347572	0.0163246	0.0273981	2.17624e-12
cg00087005	chr10	126848218	+	0.0574984	0.047331	0.0101674	0.00910694	0.00822391	6.03912e-08
cg00185336	chr7	73153699	+	0.0588198	0.0398414	0.0189784	0.0145211	0.0124324	7.93153e-10
cg00297767	chr21	40721426	+	0.14073	0.188332	-0.0476029	0.022932	0.0339122	1.50285e-10
cg00319567	chr13	60971258	-	0.078773	0.109171	-0.0303983	0.0124375	0.0225634	1.16363e-10
cg00345230	chr4	151936469	+	0.0837494	0.121743	-0.0379936	0.0134966	0.0318986	1.12876e-10
cg00366471	chr15	71184982	+	0.0684777	0.0975845	-0.0291067	0.012193	0.0243981	8.62047e-10
cg00405769	chr4	187539852	+	0.803753	0.878756	-0.0750028	0.0613975	0.0642163	4.66363e-09
cg00498163	chr2	242821619	-	0.866086	0.824853	0.0412333	0.0259991	0.0357533	3.1078e-08
cg00611675	chr8	128748464	+	0.0714231	0.0976791	-0.026256	0.0115392	0.0206956	1.52045e-09
cg00645593	chr10	35930499	-	0.147945	0.177794	-0.0298487	0.0208265	0.030794	5.86901e-08
cg00774457	chr2	58479214	+	0.759288	0.709341	0.0499471	0.031234	0.0413822	2.90556e-08
cg00787537	chr1	211307839	-	0.0546684	0.0732526	-0.0185843	0.00838066	0.0152957	1.0421e-08
cg00811382	chr7	97821315	-	0.936194	0.925414	0.0107795	0.0165618	0.0169371	4.32752e-08
cg00959118	chr1	169455055	+	0.107691	0.158328	-0.0506367	0.017661	0.0338632	6.3925e-13
cg01092528	chr4	76861103	-	0.0914573	0.0496272	0.0418302	0.0218208	0.0222266	1.21952e-15
cg01101773	chr3	15901650	-	0.0393733	0.0330751	0.00629813	0.00423133	0.00839677	1.28048e-09
cg01123250	chr2	210673545	+	0.713746	0.808841	-0.0950951	0.0939519	0.120433	9.66492e-08
cg01176458	chr3	27763828	+	0.114075	0.165527	-0.0514521	0.0195572	0.039385	5.75219e-12
cg01213331	chr16	15069449	+	0.0457194	0.062341	-0.0166216	0.00941306	0.0125029	1.41269e-09
cg01334186	chr1	151372572	+	0.0890643	0.0609843	0.0280801	0.013864	0.0272302	2.11055e-12
cg01338834	chr21	40720919	+	0.184071	0.236625	-0.0525538	0.0271602	0.0410004	4.62688e-08
cg01356463	chr12	112280204	+	0.100825	0.0818158	0.0190094	0.0126029	0.0199503	5.00623e-09
cg01374398	chr3	47516975	-	0.156119	0.205139	-0.0490206	0.0215871	0.0339684	1.85607e-10
cg01411982	chr11	134123293	+	0.0549127	0.0714659	-0.0165532	0.00869763	0.0156967	5.15575e-08
cg01460276	chr8	18871817	+	0.0772533	0.10063	-0.0233766	0.0133486	0.0241445	5.65702e-09
cg01519350	chr3	137906342	-	0.0544649	0.0381528	0.0163121	0.0105271	0.0121085	1.18091e-10
cg01550055	chr1	119543216	+	0.131563	0.162507	-0.0309441	0.0206602	0.0284533	8.48485e-09
cg01614598	chr2	38152364	-	0.0534624	0.0821277	-0.0286653	0.00946555	0.0205591	3.86719e-13
cg01684248	chr16	86536239	-	0.430343	0.480502	-0.050159	0.0439522	0.0521051	1.1283e-08
cg01722584	chr20	5451695	-	0.718575	0.780164	-0.061589	0.0438666	0.0582094	2.36371e-08
cg01736133	chr4	120605519	+	0.818647	0.747742	0.0709048	0.0451641	0.0660114	1.89585e-09
cg01737507	chr5	122372093	+	0.26106	0.23359	0.0274695	0.0163182	0.0340419	9.63297e-09
cg01775802	chr14	72945461	+	0.459309	0.360067	0.0992414	0.0669713	0.0629255	1.35697e-08
cg01910272	chr3	52489346	+	0.0889683	0.125386	-0.0364177	0.0190306	0.0294543	1.68522e-09
cg01930417	chr11	122855023	+	0.0567461	0.0458253	0.0109208	0.00867295	0.00489313	2.40887e-09
cg01941274	chr14	50234650	-	0.068338	0.0962759	-0.0279379	0.0125841	0.0221669	3.23804e-10
cg01969796	chr4	750851	+	0.92059	0.897795	0.0227943	0.0123558	0.0183385	5.26093e-09
cg01976034	chr3	57313955	+	0.860285	0.829591	0.0306941	0.0331465	0.0635383	9.3033e-08
cg01988500	chr16	3030808	+	0.0667917	0.0946363	-0.0278446	0.0122895	0.0238452	1.62085e-08
cg02038173	chr21	34852701	+	0.0734928	0.105785	-0.0322924	0.0138357	0.0272622	1.3122e-10
cg02158565	chr7	150788256	+	0.847186	0.811752	0.0354341	0.0259084	0.0277029	5.73001e-08
cg02180424	chr14	48095779	-	0.694728	0.775423	-0.0806955	0.0671505	0.0857072	4.48984e-08
cg02308712	chr12	52598204	-	0.624245	0.520904	0.103342	0.0588457	0.0643212	2.63355e-12
cg02317763	chr16	67753188	-	0.037267	0.030603	0.00666406	0.00341748	0.0055092	9.3967e-09
cg02339752	chr16	86549705	+	0.181374	0.216141	-0.0347676	0.0204432	0.0317506	2.04501e-08
cg02394512	chr11	94245735	-	0.0784381	0.0607004	0.0177376	0.0125047	0.0164344	2.97781e-08
cg02467765	chr4	78978708	+	0.0947209	0.0734698	0.0212511	0.0141174	0.0226196	1.85811e-09
cg02511809	chr5	112073544	+	0.135312	0.178788	-0.043476	0.0199828	0.0349922	7.83216e-11
cg02548780	chr16	22020026	+	0.0725075	0.10173	-0.0292229	0.0125886	0.0231354	2.93526e-08
cg02551910	chr10	12110991	+	0.0688936	0.0952367	-0.0263431	0.00928994	0.018611	2.5507e-10
cg02559264	chr11	73490474	-	0.0914742	0.121672	-0.0301975	0.0149191	0.025	3.56188e-08
cg02732134	chr10	101732382	-	0.54235	0.466021	0.0763298	0.0428142	0.0388341	1.38819e-14
cg02867857	chr16	88941494	+	0.838801	0.811981	0.0268199	0.0312948	0.0203841	1.44847e-08
cg02895995	chr19	7554069	+	0.0823954	0.0492456	0.0331499	0.013081	0.0209512	6.0946e-17
cg02905964	chr19	29704262	+	0.198981	0.245578	-0.0465977	0.0216999	0.0343076	1.25041e-10
cg02934500	chr4	142557404	+	0.0689915	0.08616	-0.0171685	0.0113736	0.0158609	3.8206e-08
cg02996269	chr4	106394692	-	0.136068	0.180294	-0.0442259	0.0181666	0.034866	1.36385e-11
cg03043160	chr13	76056444	-	0.0376215	0.0302479	0.00737363	0.00491919	0.0102782	1.1617e-11
cg03147627	chr4	83956202	+	0.0506675	0.0400491	0.0106185	0.00851202	0.00814741	5.35514e-08
cg03148428	chr7	156433416	-	0.161813	0.130495	0.0313175	0.0313617	0.0551563	1.2085e-08
cg03149093	chr19	12035973	+	0.0796918	0.11346	-0.0337686	0.0120457	0.0236924	3.18035e-12
cg03150409	chr4	1892317	+	0.604464	0.528822	0.0756429	0.0673756	0.0652251	1.02158e-08
cg03178691	chr11	66629022	-	0.881752	0.841806	0.0399463	0.0294142	0.0425681	9.39121e-08
cg03245111	chr7	76253113	-	0.501276	0.457995	0.0432811	0.0633875	0.0576817	1.27755e-08
cg03258011	chr17	54857409	+	0.0639289	0.0436038	0.0203251	0.0132863	0.0139363	4.0487e-11
cg03284310	chr10	124894415	+	0.172464	0.215272	-0.0428075	0.0223419	0.0344539	4.2522e-08
cg03312572	chr7	17979929	+	0.125992	0.168483	-0.0424912	0.0170478	0.0262897	3.87816e-11
cg03410231	chr7	143042798	+	0.0998839	0.124757	-0.0248734	0.012385	0.0222463	2.0693e-08
cg03447967	chr2	45163099	+	0.141548	0.177553	-0.0360055	0.0177144	0.0326763	2.57256e-11
cg03462975	chr6	33172517	-	0.16565	0.212604	-0.0469544	0.0201963	0.0361951	3.51092e-09
cg03465513	chr13	28550046	-	0.123029	0.156297	-0.0332683	0.0198188	0.030347	6.02694e-08
cg03486485	chr11	14927004	+	0.0448478	0.0611884	-0.0163406	0.0105389	0.023805	6.59e-08
cg03515980	chr2	105488847	-	0.0744424	0.107197	-0.0327542	0.0121919	0.0289502	1.53929e-10
cg03637614	chr7	129691233	+	0.0669127	0.0962503	-0.0293376	0.0132093	0.02517	7.72558e-10
cg03648631	chr4	103749307	-	0.127724	0.176271	-0.0485467	0.0196222	0.0412173	2.12576e-09
cg03758392	chr3	184870408	+	0.0357852	0.0264239	0.00936123	0.00584647	0.00935056	8.40584e-09
cg03766703	chr19	46393454	+	0.928593	0.915966	0.012627	0.0117164	0.0199308	4.93868e-11
cg04152921	chr16	47495445	-	0.070367	0.0969968	-0.0266298	0.012543	0.0214485	1.75669e-10
cg04193218	chr4	20701691	-	0.0578215	0.0831804	-0.0253588	0.0114523	0.0189259	1.88801e-11
cg04205664	chr7	139209511	-	0.341839	0.266613	0.0752255	0.0681921	0.0813751	7.67566e-10
cg04240971	chr2	202031356	-	0.684293	0.743512	-0.059219	0.0362225	0.0433538	5.08184e-09
cg04250181	chr12	20966524	-	0.843514	0.782103	0.0614113	0.0385306	0.0523075	8.28898e-13
cg04335562	chr19	2945000	+	0.178306	0.229885	-0.0515789	0.0210547	0.0290793	1.67574e-12
cg04358685	chr3	12598421	-	0.139127	0.179573	-0.0404466	0.0284793	0.0344465	2.41699e-08
cg04364463	chr1	37498270	+	0.164371	0.208864	-0.0444932	0.0186057	0.0375567	1.22666e-08
cg04371633	chr14	65381025	+	0.0447986	0.0325508	0.0122478	0.00759708	0.0119006	1.11046e-10
cg04414295	chr14	102606318	+	0.0755544	0.103637	-0.0280828	0.0111952	0.024068	2.69812e-09
cg04459753	chr16	28858035	+	0.0516423	0.0714486	-0.0198063	0.00736875	0.0147706	4.30749e-10
cg04468334	chr7	149414901	-	0.828102	0.772723	0.0553785	0.0353204	0.0444861	5.67539e-09
cg04558166	chr1	210001279	+	0.181914	0.162473	0.0194418	0.0159957	0.0212681	5.27518e-08
cg04581293	chr3	156889197	-	0.760834	0.714172	0.0466615	0.0333318	0.0472496	3.42626e-08
cg04600792	chr7	29256702	+	0.90716	0.879547	0.0276131	0.0171954	0.027391	6.80069e-08
cg04623165	chr2	10372402	-	0.726806	0.657087	0.0697196	0.0485684	0.0515121	5.67845e-12
cg04684553	chr8	89339819	+	0.0886738	0.0679682	0.0207056	0.0147002	0.0227601	3.10922e-08
cg04699668	chr2	132109931	+	0.755424	0.69835	0.0570746	0.0315461	0.0463219	4.17715e-08
cg04721582	chr2	178257292	-	0.0540446	0.0734987	-0.0194541	0.00824811	0.0149208	1.51234e-10
cg04871364	chr1	6501062	+	0.176832	0.235943	-0.0591113	0.0554489	0.0728874	1.14058e-08
cg04925841	chr12	24715491	+	0.135883	0.174983	-0.0391004	0.0161441	0.0333454	7.2319e-09
cg04930982	chr6	149202328	-	0.936495	0.912044	0.0244507	0.0149361	0.0367475	5.16894e-09
cg04948475	chr4	69810056	-	0.653192	0.736465	-0.0832736	0.0509837	0.0782545	8.29997e-08
cg05003666	chr11	8102717	-	0.289536	0.238626	0.05091	0.0373638	0.0588618	7.70484e-08
cg05052194	chr1	2160249	+	0.0840724	0.119399	-0.0353265	0.015366	0.0258862	1.41625e-10
cg05106659	chr4	152682899	-	0.916604	0.887789	0.0288145	0.0226884	0.0373797	1.41269e-09
cg05190577	chr11	61062843	+	0.0588693	0.0764302	-0.0175609	0.00990255	0.0170079	3.33781e-08
cg05246190	chr22	50330022	+	0.124793	0.166518	-0.0417246	0.0218909	0.0308157	1.31696e-09
cg05301818	chr8	125385252	-	0.114443	0.146172	-0.0317297	0.0177296	0.028357	4.52501e-08
cg05303728	chr8	32078368	+	0.080133	0.107983	-0.02785	0.0169113	0.0262993	1.02057e-08
cg05393509	chr6	30294475	+	0.132889	0.176001	-0.043112	0.0231587	0.028742	6.38664e-10
cg05426700	chr16	998082	+	0.72231	0.655947	0.0663622	0.0339225	0.0644619	8.98761e-08
cg05478497	chr12	4274287	-	0.0513508	0.0707159	-0.0193651	0.00800807	0.0160098	3.39268e-09
cg05485520	chr3	45883628	+	0.0796688	0.0542962	0.0253726	0.0138673	0.0196008	2.53797e-13
cg05492810	chr11	78129288	+	0.187819	0.234604	-0.0467844	0.0214826	0.0376901	2.74488e-10
cg05492964	chr12	53835262	+	0.116408	0.153101	-0.0366936	0.0195322	0.0318993	2.79787e-08
cg05494465	chr13	74710406	+	0.0824907	0.110534	-0.0280434	0.013079	0.0241889	8.64546e-08
cg05590156	chr5	14183868	+	0.839588	0.78371	0.0558771	0.0279068	0.0700068	9.95137e-09
cg05654404	chr1	45452166	+	0.102436	0.147407	-0.0449711	0.0182818	0.0372263	3.11443e-08
cg05681148	chr13	28195812	-	0.115716	0.145768	-0.0300516	0.0170116	0.0213729	1.66969e-08
cg05725489	chr7	600658	-	0.682868	0.659197	0.0236715	0.0477828	0.0513606	7.76274e-09
cg05732725	chr18	59712034	+	0.847964	0.799689	0.0482745	0.0298787	0.0388173	7.19601e-10
cg05736393	chr2	74775957	-	0.127606	0.165328	-0.0377221	0.0175826	0.0244392	1.8437e-11
cg05796321	chr1	92950348	-	0.0978902	0.137918	-0.0400273	0.0191322	0.0322455	9.21441e-10
cg05975845	chr20	47538463	-	0.0444976	0.0580504	-0.0135528	0.00728023	0.0125206	7.04109e-08
cg05977109	chr10	52178181	-	0.0512044	0.068849	-0.0176446	0.00945287	0.015534	6.54411e-12
cg06124224	chr1	99470709	-	0.0578961	0.0791936	-0.0212976	0.0083058	0.0181537	5.12134e-09
cg06194536	chr1	220701829	-	0.0734931	0.102222	-0.0287285	0.012815	0.0259025	1.96042e-10
cg06210054	chr1	36173658	-	0.224682	0.173757	0.050925	0.0299305	0.0431187	3.55574e-09
cg06391300	chr11	119600292	+	0.0856371	0.127534	-0.0418965	0.0114252	0.0304267	3.00673e-13
cg06425136	chr16	31040922	-	0.73401	0.681508	0.0525017	0.0699138	0.0776552	8.60274e-08
cg06510410	chr3	196594695	-	0.15748	0.134147	0.0233328	0.0173481	0.0348907	9.26174e-10
cg06513149	chr13	33002431	-	0.240094	0.283014	-0.0429199	0.0175418	0.0299068	1.3575e-10
cg06551493	chr7	77166702	-	0.21733	0.160741	0.0565889	0.0395747	0.0592831	3.58751e-08
cg06679760	chr3	49027156	+	0.0521946	0.0766437	-0.0244491	0.00893115	0.0195384	5.06308e-12
cg06742800	chr2	27255708	+	0.0853894	0.125182	-0.0397929	0.0141649	0.0303079	2.70629e-11
cg06744057	chr14	73493715	-	0.129996	0.16992	-0.0399232	0.0200038	0.0309457	7.2101e-09
cg06766273	chr11	62521983	+	0.0402765	0.0290424	0.0112341	0.0111547	0.00873099	9.21441e-10
cg06812693	chr4	26323246	-	0.168855	0.215802	-0.0469464	0.0168986	0.0339419	9.60872e-12
cg06824641	chr8	22298455	-	0.0703993	0.0585321	0.0118672	0.0124855	0.0162162	5.47603e-08
cg06974483	chr4	124317831	+	0.0515438	0.0391158	0.012428	0.0101154	0.00991438	9.43144e-08
cg06994813	chr7	82792357	+	0.0533275	0.0709861	-0.0176586	0.0133404	0.0197102	1.93095e-10
cg07022953	chr1	27527861	+	0.935212	0.924123	0.011089	0.0129423	0.0190004	3.66164e-09
cg07047601	chr22	21337040	+	0.149324	0.194662	-0.0453375	0.0231868	0.0339304	6.66777e-08
cg07113562	chr10	52834093	+	0.0803385	0.105129	-0.0247908	0.0106033	0.0221319	1.79101e-08
cg07161888	chr16	53537348	-	0.0871896	0.125804	-0.0386145	0.0130529	0.0297711	4.82188e-12
cg07237590	chr20	62526788	-	0.126812	0.100825	0.0259871	0.0223297	0.0372537	1.87587e-09
cg07243700	chr1	100731457	+	0.0369913	0.0303982	0.00659306	0.00628276	0.00840974	8.81369e-08
cg07283595	chr17	5372003	-	0.127167	0.178153	-0.0509864	0.0171566	0.0340803	8.28898e-13
cg07284286	chr16	58662935	-	0.141332	0.18173	-0.0403981	0.0168402	0.0344227	1.8778e-08
cg07291923	chr2	28113263	-	0.109822	0.145031	-0.0352094	0.013024	0.0251398	1.04482e-09
cg07326438	chr11	57194562	+	0.0346598	0.0290555	0.00560426	0.00350719	0.00531675	4.43167e-09
cg07449447	chr14	55228808	-	0.800602	0.759801	0.0408011	0.0366754	0.0479817	1.89471e-12
cg07450219	chr17	78428858	+	0.230251	0.183209	0.0470414	0.0400176	0.0530615	1.48242e-10
cg07482222	chr19	3465714	+	0.938371	0.92857	0.00980116	0.0103198	0.021061	1.49245e-08
cg07647108	chr3	107150444	+	0.0736157	0.0569573	0.0166584	0.00791506	0.019126	4.43954e-12
cg07700962	chr1	174968950	-	0.0451558	0.0581142	-0.0129585	0.00799331	0.0116075	1.69508e-08
cg07757959	chr15	79165367	+	0.0595698	0.0818682	-0.0222983	0.0110437	0.0193812	1.47501e-09
cg07791468	chr2	31492359	+	0.553753	0.6508	-0.0970466	0.065658	0.0963784	6.50595e-09
cg07796520	chr18	5296200	-	0.0312607	0.0268477	0.00441303	0.00336415	0.00408174	4.06626e-09
cg07830086	chr19	18107778	+	0.0778129	0.104167	-0.026354	0.011651	0.0219954	5.18457e-09
cg07899451	chr1	157108248	+	0.0740989	0.0586754	0.0154235	0.00938911	0.0148663	1.84161e-10
cg07919028	chr12	4554480	-	0.810071	0.787774	0.0222973	0.0212236	0.0194329	6.18737e-08
cg07949612	chr2	69664562	+	0.0894954	0.123538	-0.0340423	0.0142268	0.0274512	1.41727e-08
cg08005411	chr12	69753742	+	0.0554784	0.0774267	-0.0219483	0.0090513	0.0175441	6.71881e-10
cg08031094	chr2	54013912	-	0.0757027	0.108912	-0.0332097	0.0104112	0.0283575	1.3716e-09
cg08040170	chr16	18812977	+	0.0514227	0.0715915	-0.0201688	0.00917588	0.016119	3.07097e-08
cg08052428	chr9	135996421	-	0.0860292	0.0516642	0.034365	0.0168756	0.0282595	1.10447e-13
cg08092446	chr19	58987653	-	0.0633733	0.088485	-0.0251117	0.00906012	0.020852	9.55749e-11
cg08125401	chr15	74726457	+	0.132086	0.178561	-0.0464759	0.0220492	0.035549	6.65221e-10
cg08173533	chr4	106756925	-	0.854941	0.821942	0.0329986	0.0228097	0.0316493	3.03704e-08
cg08204369	chr17	73150733	-	0.0942632	0.0705956	0.0236676	0.0150496	0.0198911	1.37802e-10
cg08257600	chr19	41199188	+	0.814683	0.767104	0.0475787	0.0256858	0.0466876	2.90658e-10
cg08258788	chr8	109455865	+	0.0697674	0.100015	-0.0302474	0.0111101	0.0232036	9.14189e-13
cg08269986	chr1	35735167	+	0.0496498	0.0679278	-0.018278	0.0102735	0.0167793	5.444e-10
cg08344081	chr6	41339785	-	0.0549487	0.0457999	0.00914876	0.0101679	0.0123522	7.50381e-08
cg08409451	chr16	2273123	+	0.189261	0.235163	-0.0459017	0.0237477	0.033202	8.33063e-10
cg08440556	chr4	83718952	-	0.100212	0.126597	-0.0263841	0.018225	0.0273906	4.20185e-08
cg08452348	chr5	134303703	+	0.867007	0.82801	0.0389966	0.0276865	0.0336359	3.62008e-08
cg08466051	chr2	166810428	-	0.154704	0.118906	0.035798	0.0285211	0.0398748	7.75269e-08
cg08502652	chr6	168592971	-	0.893115	0.832157	0.0609587	0.0214137	0.0891892	3.88948e-08
cg08516222	chr3	153840255	+	0.0969471	0.125188	-0.0282411	0.0186967	0.0312576	2.86247e-08
cg08557876	chr16	81130217	-	0.0651572	0.0537636	0.0113936	0.0121204	0.0214471	7.75262e-08
cg08642237	chr15	45694386	-	0.0755328	0.116504	-0.0409717	0.0144592	0.0336277	3.57799e-10
cg08722104	chr11	47448306	+	0.0370321	0.026268	0.0107641	0.00754308	0.0112976	5.29801e-09
cg08723977	chr5	85577255	-	0.742665	0.681449	0.0612157	0.0278338	0.0556253	3.00339e-09
cg08795320	chr16	66982803	+	0.468391	0.414895	0.053496	0.0388398	0.0560867	3.37246e-08
cg08820231	chr12	58013687	-	0.205553	0.244725	-0.0391717	0.0183143	0.0289978	7.68331e-10
cg08843001	chr8	30891486	-	0.0683617	0.093928	-0.0255663	0.0102391	0.0239911	1.04597e-09
cg08905496	chr1	165414332	-	0.0744443	0.0473583	0.027086	0.0146993	0.0189971	1.84161e-10
cg08924777	chr16	48278166	-	0.0585395	0.0809991	-0.0224596	0.0102498	0.0187154	4.4816e-09
cg08935299	chr12	123011730	+	0.063545	0.0806048	-0.0170598	0.0137566	0.0168087	2.70702e-08
cg08948898	chr15	74428991	-	0.0953754	0.0792489	0.0161265	0.0139293	0.0193636	2.89863e-08
cg08995662	chr19	17137689	+	0.168418	0.122945	0.0454726	0.0438828	0.0638376	1.55612e-08
cg09012784	chr1	109584868	-	0.486925	0.437806	0.0491193	0.0372845	0.0501255	1.02764e-08
cg09015484	chr9	96929106	+	0.0509363	0.0384706	0.0124657	0.00954918	0.0136499	3.5555e-08
cg09047471	chr8	56792345	+	0.0622853	0.0902815	-0.0279962	0.00961243	0.019184	1.46211e-11
cg09098825	chr3	47866946	-	0.062359	0.0857531	-0.0233941	0.0107257	0.0209932	8.99534e-10
cg09112371	chr6	33240090	-	0.0876912	0.111533	-0.0238416	0.0142161	0.0220647	8.65299e-08
cg09302904	chr17	62340561	-	0.118454	0.156217	-0.0377635	0.0143265	0.0272674	1.9346e-10
cg09314708	chr11	132812991	+	0.0805412	0.0562932	0.024248	0.0155364	0.0213347	4.62688e-08
cg09319020	chr17	7304467	+	0.510573	0.629011	-0.118438	0.0720904	0.0822351	2.0493e-09
cg09320595	chr6	31478822	+	0.921073	0.904188	0.016885	0.0137271	0.0207545	5.59013e-08
cg09337544	chr22	38857452	-	0.120999	0.165743	-0.0447439	0.0208871	0.0323398	1.1938e-09
cg09372808	chr1	167791030	-	0.807655	0.738421	0.0692341	0.0404964	0.0528695	2.48054e-09
cg09379601	chr19	12992224	-	0.0681816	0.0392479	0.0289337	0.0132597	0.019586	4.47654e-17
cg09403165	chr15	90118814	+	0.0672025	0.0934444	-0.0262419	0.0109008	0.0218033	5.20575e-13
cg09460490	chr13	113829357	+	0.441499	0.510518	-0.0690187	0.0606487	0.0604547	8.51741e-08
cg09477292	chr4	6577027	+	0.168681	0.21216	-0.043479	0.0206898	0.0301176	3.35816e-09
cg09556825	chr13	31736209	-	0.0446998	0.0661438	-0.0214439	0.00847499	0.0168346	4.6769e-12
cg09562174	chr16	87811505	+	0.17681	0.213593	-0.0367825	0.0215162	0.0291434	2.63879e-08
cg09656541	chr10	115932823	+	0.401558	0.327184	0.0743744	0.0655146	0.0708038	3.56555e-08
cg09705531	chr12	133525532	+	0.713145	0.685824	0.0273208	0.0260624	0.0235209	3.89134e-09
cg09717979	chr4	103790325	-	0.0939799	0.137258	-0.043278	0.0120956	0.0294899	5.0818e-12
cg09757127	chr1	3810632	-	0.898514	0.870179	0.0283352	0.0196028	0.0227102	1.84804e-08
cg09766628	chr17	4634728	+	0.0894085	0.127382	-0.0379736	0.0134328	0.0294713	1.67062e-10
cg09890653	chr11	113931305	+	0.114752	0.148246	-0.0334939	0.0166911	0.030873	6.23365e-09
cg09897639	chr1	178063342	+	0.0758042	0.100091	-0.024287	0.0154667	0.0260988	3.74805e-08
cg09938490	chr15	44088809	+	0.927099	0.914499	0.0125997	0.0140106	0.0173576	7.45444e-08
cg09975850	chr8	65711396	+	0.13228	0.168085	-0.0358052	0.0208402	0.0352167	6.68346e-09
cg10059171	chr1	147400607	-	0.0466582	0.0627556	-0.0160974	0.0075849	0.0133409	5.64255e-09
cg10227327	chr14	62584037	+	0.100988	0.130321	-0.0293336	0.0135507	0.0215754	7.62834e-11
cg10300729	chr10	65284527	+	0.597322	0.677416	-0.0800945	0.0563864	0.0791488	8.41488e-08
cg10335230	chr11	134628434	+	0.720273	0.684528	0.0357449	0.0303256	0.0287051	3.9222e-08
cg10459717	chr5	6633577	-	0.0696443	0.0952173	-0.0255729	0.0105698	0.0196334	1.96844e-10
cg10466987	chr17	76921528	+	0.154	0.202667	-0.0486666	0.0212061	0.0383513	7.17376e-09
cg10505247	chr1	207226475	+	0.0493134	0.0692634	-0.01995	0.00749643	0.0162713	5.00052e-11
cg10515414	chr1	15650268	+	0.0782097	0.112951	-0.034741	0.0136417	0.0272704	1.48224e-09
cg10548355	chr11	70129868	-	0.892425	0.868657	0.0237679	0.0165004	0.0238352	6.42546e-08
cg10570662	chr22	19159548	-	0.090008	0.114705	-0.0246971	0.0152419	0.0216101	4.03137e-08
cg10581632	chr12	56360715	+	0.100409	0.146836	-0.0464271	0.0125906	0.0345442	9.03721e-12
cg10592245	chr1	215256451	+	0.046224	0.0371554	0.00906865	0.00593576	0.00923718	6.15015e-08
cg10625758	chr17	73851514	-	0.076138	0.10403	-0.0278918	0.0105554	0.0193383	3.16131e-11
cg10633147	chr2	68384753	-	0.0679196	0.0562499	0.0116697	0.00814762	0.0114093	1.23744e-08
cg10633981	chr11	16779768	-	0.723241	0.595227	0.128014	0.0606932	0.0657098	1.84722e-16
cg10850054	chr5	55290839	+	0.0366384	0.0303699	0.00626852	0.00429029	0.00482093	3.68683e-08
cg10880177	chr5	1729256	+	0.938644	0.926774	0.0118702	0.011036	0.0233396	1.03e-08
cg10905877	chr3	42845934	+	0.251878	0.212378	0.0394996	0.0393029	0.0267277	8.51052e-09
cg10909163	chr13	41635251	+	0.0554957	0.0773445	-0.0218487	0.010141	0.0194078	7.29575e-08
cg10921517	chr11	1520881	+	0.636373	0.612572	0.0238008	0.0229032	0.0145759	9.10486e-08
cg10981770	chr1	38272531	+	0.550163	0.497896	0.0522672	0.0289514	0.0570282	3.79299e-08
cg10983056	chr13	113344077	-	0.0794344	0.101013	-0.0215791	0.0115874	0.0181012	5.67845e-12
cg10988041	chr14	38060564	+	0.169181	0.216249	-0.0470685	0.0198161	0.0484673	1.073e-08
cg11064073	chr4	164253938	+	0.0592812	0.0389229	0.0203583	0.0132301	0.0115805	2.11139e-12
cg11079354	chr6	27740361	-	0.0705116	0.0470956	0.023416	0.0141468	0.0175378	1.02657e-10
cg11227075	chr10	52750930	+	0.178922	0.224722	-0.0457999	0.0212042	0.0403513	8.23197e-09
cg11553596	chr7	128338932	+	0.891398	0.869327	0.0220716	0.0194883	0.0202033	1.17082e-10
cg11564483	chr6	37401398	-	0.0905924	0.120164	-0.0295712	0.0128844	0.0266693	2.20491e-08
cg11651961	chr2	54197711	+	0.0905392	0.121179	-0.03064	0.0117712	0.0191387	9.62108e-13
cg11688874	chr10	28822482	+	0.0523342	0.0326511	0.0196831	0.0116373	0.0161582	4.0703e-13
cg11706469	chr10	103535362	-	0.245091	0.289956	-0.0448644	0.0254996	0.0480685	6.39998e-08
cg11725182	chr1	5968678	-	0.679249	0.739484	-0.0602347	0.0468787	0.056803	8.51338e-08
cg11733294	chr11	118123053	-	0.10602	0.142996	-0.0369763	0.0173076	0.0317088	4.26284e-09
cg11788103	chr19	12833533	-	0.0837165	0.113387	-0.0296705	0.014947	0.0253242	4.98662e-08
cg11806528	chr1	113051977	+	0.174579	0.142479	0.0321005	0.0295691	0.0471977	4.5789e-08
cg11815914	chr18	59992350	+	0.042831	0.036191	0.00664004	0.00682897	0.00398409	3.02272e-08
cg11888381	chr3	184053532	+	0.167219	0.214361	-0.0471427	0.0221575	0.0286987	3.52436e-10
cg11932640	chr4	4861200	-	0.0611958	0.0837745	-0.0225787	0.009479	0.0181196	1.87587e-09
cg12027761	chr17	38279750	+	0.100813	0.138516	-0.0377028	0.0144937	0.0261667	2.08459e-13
cg12046629	chr8	59466299	-	0.0493976	0.0630141	-0.0136166	0.00823181	0.0141488	3.77577e-08
cg12098645	chr12	69326716	+	0.0620917	0.0876471	-0.0255553	0.0108958	0.0202222	2.03689e-09
cg12162201	chr21	48055631	-	0.022168	0.0189166	0.00325139	0.00273889	0.00308182	2.54478e-08
cg12223960	chr6	32063403	-	0.724906	0.689114	0.0357922	0.0277651	0.0189952	6.1901e-08
cg12241367	chr10	13203349	+	0.141748	0.19268	-0.0509324	0.0207016	0.0336627	2.36857e-10
cg12250883	chr12	63328707	+	0.217753	0.184962	0.0327907	0.0213964	0.0357583	6.14122e-09
cg12260146	chr3	33840237	+	0.231048	0.276655	-0.0456071	0.0166699	0.0363469	2.98992e-12
cg12261117	chr19	70918	+	0.0594878	0.0497574	0.00973046	0.0102635	0.0291907	2.17848e-09
cg12444684	chr1	65431340	-	0.0731601	0.10248	-0.0293202	0.0120299	0.0233602	2.35133e-10
cg12457721	chr3	129822854	-	0.715752	0.684706	0.0310464	0.0377255	0.0287062	4.97117e-08
cg12619612	chr7	100428744	-	0.94544	0.929696	0.0157439	0.0131714	0.0230814	1.25879e-08
cg12627537	chr22	43485414	+	0.151626	0.121121	0.0305047	0.029805	0.0369592	1.38009e-08
cg12666107	chr1	31381697	+	0.122674	0.10519	0.0174836	0.0122725	0.0192754	8.92749e-08
cg12832228	chr8	28244096	+	0.078587	0.104575	-0.0259881	0.011036	0.0235646	2.58014e-08
cg12878213	chr20	17550481	+	0.0411961	0.0529768	-0.0117807	0.00649795	0.00998209	2.7991e-08
cg12922032	chr2	32582209	+	0.102684	0.144803	-0.0421185	0.0150142	0.0308076	7.7539e-12
cg12929040	chr8	56792373	-	0.0852204	0.117481	-0.0322606	0.0126623	0.0264774	7.95699e-10
cg12950166	chr12	122517149	+	0.0913133	0.121217	-0.029904	0.0171495	0.0289627	3.29763e-08
cg12963096	chr13	39612675	+	0.0678431	0.092856	-0.0250129	0.010065	0.0207323	1.16577e-10
cg12989020	chr6	157098657	-	0.0708833	0.057722	0.0131613	0.00836	0.0144744	7.50151e-09
cg13088939	chr1	155659111	+	0.0395713	0.0552736	-0.0157023	0.00741259	0.0139777	4.98229e-09
cg13093793	chr14	35099518	-	0.250391	0.294303	-0.0439122	0.0236086	0.0326944	4.66363e-09
cg13241473	chr6	41703039	-	0.0351263	0.0259666	0.00915974	0.00912971	0.0114471	1.77073e-08
cg13286318	chr8	57906058	+	0.135437	0.180695	-0.0452579	0.0190084	0.0372818	9.62108e-13
cg13325330	chr6	44355541	+	0.0559147	0.0773616	-0.0214469	0.00944938	0.0167951	2.51108e-08
cg13326048	chr6	28641863	-	0.0616641	0.0430814	0.0185826	0.0137838	0.0139782	5.91615e-08
cg13501090	chr1	115212659	-	0.19204	0.234193	-0.0421533	0.0182123	0.0280236	9.52487e-12
cg13501181	chr3	167967446	-	0.0489294	0.0643001	-0.0153708	0.00796375	0.0155087	2.68171e-08
cg13512204	chr9	78506874	+	0.245736	0.28755	-0.0418139	0.0209577	0.0294084	1.60893e-11
cg13531588	chr14	75725958	+	0.0526171	0.0728525	-0.0202353	0.00800318	0.0151706	2.06797e-11
cg13554667	chr10	62538283	-	0.105884	0.0840291	0.0218553	0.0221182	0.0226994	3.89434e-08
cg13565624	chr19	913277	-	0.247276	0.179697	0.0675794	0.036522	0.0521994	1.90013e-08
cg13602813	chr3	13920840	+	0.119675	0.152185	-0.0325095	0.017763	0.0281259	9.88154e-08
cg13645767	chr9	97766849	-	0.0719207	0.0947703	-0.0228496	0.00982061	0.0190646	1.32426e-10
cg13758310	chr4	1834493	-	0.880113	0.844808	0.0353043	0.0208482	0.0276273	6.47022e-08
cg13777502	chr17	66031814	-	0.0949076	0.13225	-0.0373421	0.0167079	0.0260925	1.32405e-10
cg13787029	chr2	42721631	-	0.0961519	0.140465	-0.0443135	0.0137451	0.0309178	2.94972e-12
cg13810766	chr7	151542452	+	0.386653	0.328808	0.057845	0.0327589	0.0459152	2.82877e-11
cg13817083	chr7	159026609	+	0.897473	0.87739	0.0200839	0.0185275	0.0232291	6.16166e-08
cg13938963	chr4	68411314	-	0.104059	0.139004	-0.0349449	0.0164164	0.024726	1.75669e-10
cg13960352	chr19	45826863	+	0.108137	0.137186	-0.0290491	0.0166308	0.0271215	1.12269e-08
cg13977374	chr9	86152905	+	0.0760713	0.0995442	-0.0234728	0.0134614	0.0201354	9.87805e-08
cg13997788	chr2	46593223	-	0.856915	0.817954	0.0389612	0.0238486	0.0380447	1.27418e-08
cg14087168	chr1	156450669	+	0.112526	0.152112	-0.0395856	0.0201304	0.0359842	2.95034e-09
cg14183907	chr9	136114344	+	0.0589148	0.0836764	-0.0247616	0.00893143	0.0198086	4.88351e-10
cg14212738	chr11	82783003	-	0.059603	0.0877088	-0.0281058	0.0116835	0.0232414	8.55752e-09
cg14291009	chr22	18560618	-	0.0496605	0.0743422	-0.0246817	0.0111873	0.0215521	1.87172e-08
cg14312959	chr17	79008933	-	0.0614754	0.0480423	0.0134331	0.00857196	0.0146133	4.69924e-08
cg14347670	chr6	41908995	-	0.04783	0.0331644	0.0146657	0.0122515	0.0133013	2.45117e-08
cg14397416	chr15	78219273	+	0.844973	0.801731	0.0432426	0.0229715	0.0406881	8.89916e-09
cg14497545	chr4	140754475	+	0.490509	0.392435	0.0980738	0.0431961	0.0492873	4.55801e-15
cg14530304	chr17	77777792	-	0.107452	0.140783	-0.0333307	0.0173234	0.0286563	6.34732e-11
cg14728310	chr19	9879317	+	0.0863024	0.113567	-0.0272647	0.013603	0.0213261	6.54779e-08
cg14733031	chr19	17904427	-	0.506121	0.394844	0.111277	0.096748	0.0866369	1.34379e-08
cg14770570	chr17	73975813	-	0.0552238	0.0809667	-0.0257429	0.00903606	0.0219108	1.09295e-09
cg14837635	chr1	116943616	-	0.950393	0.936225	0.0141682	0.00768735	0.0113267	2.22399e-09
cg14848555	chr1	171750797	-	0.11028	0.094612	0.0156677	0.0128555	0.0109381	1.68522e-09
cg14905632	chr17	38333933	+	0.0782833	0.108232	-0.0299482	0.0153215	0.0252686	4.41617e-09
cg14911132	chr11	61596755	+	0.077747	0.106626	-0.0288786	0.0141045	0.0243629	3.63369e-12
cg14932796	chr17	55038330	-	0.0366936	0.0282912	0.00840236	0.00849704	0.00950436	7.86008e-08
cg14935078	chr19	17414399	-	0.0802106	0.108901	-0.0286905	0.017079	0.0278316	5.99415e-09
cg14957430	chr2	64995219	-	0.0837199	0.112267	-0.0285469	0.0120562	0.023165	8.60476e-09
cg15044954	chr7	89874365	+	0.0538255	0.0408473	0.0129782	0.0105205	0.0111188	9.33507e-08
cg15100630	chr6	30524468	+	0.110826	0.141736	-0.03091	0.0139532	0.0259671	3.28936e-09
cg15103181	chr19	35454479	-	0.165488	0.210663	-0.0451751	0.0188498	0.0358465	1.37602e-10
cg15153914	chr20	44563668	-	0.0454375	0.0371415	0.00829598	0.0068103	0.00539696	1.51728e-08
cg15192143	chr17	77787315	-	0.275095	0.222829	0.0522652	0.0330056	0.0409996	1.11259e-08
cg15242061	chr7	90226535	+	0.149662	0.19362	-0.0439578	0.0220763	0.034721	2.35133e-10
cg15248989	chr19	14682900	+	0.186253	0.23723	-0.0509768	0.0213715	0.0297969	4.34573e-13
cg15260268	chr12	53613892	+	0.0946248	0.131645	-0.0370205	0.0135885	0.0292374	2.79171e-08
cg15321108	chr14	102227943	-	0.109302	0.0856481	0.0236542	0.0180174	0.024499	3.24375e-09
cg15352431	chr2	226896008	+	0.0906821	0.120998	-0.0303164	0.0138994	0.0277734	2.4487e-08
cg15421363	chr5	131826865	-	0.0885941	0.115594	-0.0269995	0.0130414	0.0235799	1.77073e-08
cg15558129	chr1	219347279	+	0.117981	0.161929	-0.0439473	0.0161696	0.0300619	1.18891e-12
cg15656470	chr6	29134247	-	0.695789	0.753114	-0.0573253	0.046514	0.0699015	4.49106e-10
cg15684724	chr8	67875033	+	0.0530032	0.0706843	-0.0176811	0.0088671	0.0166624	4.74665e-08
cg15739717	chr3	136537790	+	0.0474963	0.0403719	0.00712436	0.00464267	0.00548552	1.31052e-08
cg15799226	chr15	68115192	+	0.104442	0.135043	-0.0306005	0.02032	0.0277293	8.58377e-09
cg15859278	chr4	39770439	-	0.917836	0.897808	0.0200284	0.0109266	0.0218573	2.10429e-08
cg15869463	chr17	62777690	-	0.115495	0.158728	-0.0432333	0.0177961	0.0329832	4.37857e-10
cg15879179	chr4	164088111	+	0.0596068	0.0474526	0.0121542	0.00910153	0.00832896	4.82995e-09
cg15889012	chr2	44059266	-	0.116195	0.150506	-0.0343111	0.0171356	0.0305338	1.33393e-08
cg15897635	chr1	220697615	-	0.512699	0.40906	0.103639	0.0504973	0.0584581	1.81963e-14
cg16079347	chr9	100265181	-	0.149009	0.124551	0.0244585	0.0172495	0.0261423	5.32601e-09
cg16101278	chr6	6648823	+	0.377225	0.295446	0.0817789	0.066189	0.0768177	7.20893e-12
cg16141325	chr8	90914397	-	0.0545761	0.0768285	-0.0222524	0.00877149	0.0179038	7.62667e-11
cg16154073	chr3	32433121	-	0.0764253	0.113748	-0.0373231	0.0135543	0.0283023	4.38597e-10
cg16163697	chr1	113498742	+	0.0513097	0.0410822	0.0102275	0.00972341	0.01612	1.40072e-08
cg16261730	chr1	24742018	-	0.0557386	0.0764889	-0.0207502	0.00860046	0.0157708	4.28243e-11
cg16361301	chr1	218519549	-	0.0482482	0.0701086	-0.0218604	0.0106899	0.0185651	5.13118e-08
cg16404530	chr2	98964691	-	0.188422	0.237842	-0.0494198	0.0269921	0.042214	6.61678e-11
cg16422343	chr6	36564708	-	0.78584	0.720071	0.0657688	0.0294535	0.0598254	1.40649e-09
cg16435539	chr3	39851009	+	0.0547755	0.0438332	0.0109423	0.00788769	0.00881085	5.5516e-08
cg16449659	chr4	153701590	-	0.0703844	0.0971761	-0.0267917	0.0126535	0.0239628	4.63401e-08
cg16574871	chr8	97165770	+	0.235948	0.271416	-0.0354674	0.0272907	0.0471339	3.41544e-08
cg16593921	chr8	6693344	+	0.092716	0.125171	-0.0324547	0.0189449	0.0269032	1.27142e-10
cg16656864	chr17	27718261	-	0.0847115	0.120871	-0.0361597	0.0167859	0.0285266	7.93283e-10
cg16758970	chr13	28527699	-	0.108595	0.141751	-0.0331563	0.015981	0.0281413	7.93153e-10
cg16822387	chr11	31831591	-	0.127928	0.167167	-0.0392388	0.0190644	0.0357949	3.46606e-08
cg16864700	chr12	31226536	-	0.110137	0.149203	-0.0390652	0.0150331	0.0296585	1.17866e-10
cg16944159	chr2	62132759	-	0.0423708	0.0316289	0.010742	0.0064846	0.00988932	5.66329e-09
cg16963286	chr7	33102443	+	0.0756195	0.0597105	0.015909	0.0197928	0.0256294	5.30124e-08
cg17015704	chr6	119400380	+	0.135781	0.184272	-0.0484916	0.0219587	0.038386	4.3964e-09
cg17024643	chr1	214725274	+	0.126772	0.168388	-0.041616	0.0166065	0.0301213	9.83247e-12
cg17035366	chr12	40499623	-	0.100281	0.130865	-0.0305836	0.0111445	0.0241254	3.49953e-10
cg17059624	chr11	85358760	+	0.0464987	0.0330895	0.0134092	0.00861019	0.0119601	3.98916e-10
cg17144760	chr11	27384507	+	0.0676259	0.101243	-0.0336166	0.0120715	0.0257623	1.87899e-12
cg17150246	chr1	161068070	+	0.0564368	0.043205	0.0132318	0.00816563	0.0101159	5.89132e-09
cg17157516	chr1	35332203	+	0.0341654	0.0263729	0.00779254	0.00607885	0.0087477	4.8297e-08
cg17246714	chr3	55519186	-	0.0767013	0.103494	-0.0267927	0.0141721	0.0262323	3.59987e-08
cg17502989	chr6	153451486	+	0.141547	0.0998285	0.0417184	0.0351418	0.0424497	3.00339e-09
cg17554502	chr17	44271559	+	0.0354831	0.0473932	-0.0119101	0.00573956	0.0111171	3.76121e-09
cg17595353	chr2	176951078	+	0.108185	0.142069	-0.033884	0.0158104	0.0233083	2.34487e-14
cg17665931	chr19	38894173	+	0.059957	0.0791109	-0.0191539	0.00842513	0.0171666	8.61134e-08
cg17720267	chr12	6580010	+	0.0504687	0.0748211	-0.0243524	0.010564	0.0194759	1.68608e-08
cg17772342	chr5	134871686	-	0.121735	0.15658	-0.0348446	0.0193726	0.0326183	3.24375e-09
cg17809276	chr1	172501547	+	0.055438	0.0709478	-0.0155097	0.00763312	0.0147471	5.01506e-09
cg17861791	chr1	113162073	+	0.0989932	0.135219	-0.0362259	0.0137188	0.0302043	2.75053e-09
cg17951138	chr5	92908392	+	0.114516	0.159171	-0.0446549	0.0238807	0.0392353	8.64819e-10
cg18011078	chr7	1971098	-	0.825617	0.766573	0.0590439	0.0389887	0.0525029	1.46001e-09
cg18080401	chr12	49365529	-	0.0571523	0.0815152	-0.0243629	0.0109391	0.0193281	2.06113e-08
cg18082638	chr11	31827757	-	0.116047	0.163334	-0.0472874	0.0171446	0.035803	3.83558e-15
cg18122310	chr12	50236657	+	0.0396285	0.0504932	-0.0108647	0.00513879	0.00985541	4.96549e-08
cg18159740	chr13	30881703	-	0.0866249	0.120121	-0.033496	0.0143873	0.0255159	2.35555e-09
cg18169128	chr14	53619322	-	0.0508429	0.0682103	-0.0173673	0.008373	0.0153052	7.72883e-10
cg18187726	chr12	69080414	+	0.086209	0.115109	-0.0289	0.0169461	0.0240489	4.35112e-08
cg18219180	chr2	204800350	-	0.87187	0.825419	0.046451	0.0255256	0.0291561	7.02243e-12
cg18266479	chr6	30419005	+	0.131091	0.181537	-0.0504466	0.0242924	0.0319663	1.23659e-09
cg18382893	chr6	30139641	+	0.0578354	0.0747841	-0.0169488	0.00989061	0.0144271	7.2319e-09
cg18404039	chr20	3184938	-	0.0527512	0.0745513	-0.0218001	0.00825979	0.0202384	7.49029e-10
cg18441082	chr5	16466057	-	0.104253	0.147014	-0.0427606	0.0164124	0.0335781	2.52464e-09
cg18481683	chr19	39574911	-	0.107241	0.137932	-0.0306912	0.0143234	0.022338	4.94968e-10
cg18500431	chr7	1709489	-	0.106013	0.0722586	0.0337541	0.0200447	0.0223748	2.95034e-09
cg18538297	chr19	58892579	-	0.268139	0.241854	0.026285	0.017255	0.0382995	7.2326e-10
cg18615184	chr17	61678500	-	0.0485698	0.0684522	-0.0198824	0.00722665	0.0154486	1.85607e-10
cg18635645	chr1	85667791	+	0.048331	0.0310237	0.0173073	0.0119336	0.0110268	1.64593e-09
cg18782651	chr7	65969785	-	0.638766	0.7298	-0.0910333	0.055061	0.0840888	1.36679e-08
cg18802567	chr5	171433913	+	0.105047	0.145371	-0.0403241	0.01499	0.0305989	4.35218e-11
cg18827097	chr2	3522506	+	0.0538293	0.0358383	0.017991	0.0128257	0.012049	2.27546e-09
cg18877862	chr22	43116932	+	0.27971	0.240245	0.0394646	0.0326633	0.0475516	8.95781e-10
cg18987274	chr7	132766962	+	0.0524366	0.0786636	-0.026227	0.00855131	0.0195556	2.98992e-12
cg19171792	chr12	3427463	+	0.678606	0.737458	-0.0588514	0.0398252	0.0527116	1.13989e-08
cg19226203	chr22	29833658	+	0.924002	0.903928	0.020074	0.0151083	0.0144771	1.13989e-08
cg19269264	chr2	238600693	-	0.162263	0.117273	0.0449903	0.0448465	0.0521809	3.41434e-08
cg19344263	chr19	58919951	+	0.0407228	0.0537526	-0.0130298	0.00829183	0.0128484	3.69255e-08
cg19387006	chr6	45345784	-	0.0271308	0.0234004	0.00373035	0.00321584	0.00317125	2.04173e-09
cg19484645	chr6	4995292	-	0.88341	0.859416	0.0239943	0.017405	0.0252284	2.49285e-08
cg19534005	chr17	75939819	+	0.913992	0.898697	0.0152951	0.0198732	0.035663	1.37545e-08
cg19571046	chr19	12175719	-	0.051021	0.0737834	-0.0227623	0.0107158	0.016068	7.38475e-12
cg19608455	chr18	48086580	+	0.0232222	0.0202399	0.00298234	0.00211749	0.00463346	8.53407e-08
cg19613905	chr15	56757180	-	0.0780836	0.0540814	0.0240022	0.016249	0.0174439	3.50091e-10
cg19752602	chr5	153039227	+	0.624773	0.72705	-0.102277	0.0608031	0.0831311	3.51152e-08
cg19795556	chr10	60494185	+	0.926278	0.909293	0.0169845	0.011853	0.0245802	5.57589e-09
cg19819285	chr19	58545290	+	0.0400292	0.0321753	0.00785388	0.00816232	0.00657366	1.37862e-08
cg19824334	chr17	73851399	-	0.0544299	0.0757831	-0.0213532	0.00870018	0.0182844	9.98261e-08
cg19835839	chr12	120966954	-	0.045899	0.065184	-0.019285	0.0118981	0.014586	1.43036e-08
cg19869610	chr19	45996498	-	0.154174	0.201954	-0.0477796	0.0202532	0.0399892	9.41375e-09
cg19890431	chr11	3659810	-	0.666272	0.630988	0.0352839	0.0386185	0.0324961	5.21153e-11
cg19977691	chr22	50480018	+	0.925603	0.905895	0.0197083	0.0204128	0.0318735	7.41516e-09
cg20000718	chr4	41869433	+	0.0710306	0.0994231	-0.0283925	0.0127861	0.0242653	1.04653e-10
cg20015168	chr14	57046681	-	0.0557028	0.0737457	-0.0180429	0.00834563	0.0152721	2.26943e-08
cg20034209	chr17	66287369	-	0.0930419	0.128561	-0.0355189	0.0133915	0.0269288	1.52235e-11
cg20089531	chr14	92573973	-	0.877605	0.843706	0.0338992	0.0272025	0.0428265	8.9607e-10
cg20164915	chr1	149871167	-	0.0894245	0.119585	-0.0301605	0.01297	0.022803	1.66461e-10
cg20179222	chr3	120461682	-	0.0368952	0.0489639	-0.0120687	0.0058163	0.0103832	1.62401e-08
cg20237920	chr15	76225808	-	0.739848	0.812951	-0.0731031	0.0486451	0.0690182	1.27557e-09
cg20250396	chr14	65880036	+	0.0903233	0.113697	-0.0233735	0.0116002	0.0206296	8.26737e-09
cg20264566	chr11	10316295	-	0.0814065	0.106496	-0.0250891	0.0127517	0.0234311	5.5662e-08
cg20318726	chr4	13549621	-	0.0694536	0.0946125	-0.025159	0.0139341	0.023589	5.67292e-09
cg20494553	chr4	71554112	-	0.102811	0.142858	-0.0400472	0.0155952	0.0309431	5.83146e-11
cg20518154	chr20	39318705	+	0.0887214	0.120944	-0.0322222	0.0140909	0.0253818	5.71286e-08
cg20547653	chr2	108603456	+	0.15518	0.183861	-0.0286805	0.0255356	0.031292	3.45098e-08
cg20604317	chr20	4129314	+	0.0981573	0.134065	-0.0359076	0.0160408	0.0259994	1.88595e-09
cg20623868	chr19	15666885	+	0.139653	0.183238	-0.0435855	0.0185984	0.0301008	2.43268e-12
cg20683799	chr1	63989117	+	0.0444561	0.0609008	-0.0164447	0.00756895	0.015328	6.29448e-08
cg20709868	chr19	12992305	-	0.0941529	0.134722	-0.0405696	0.0123937	0.0288704	2.87274e-12
cg20730634	chr19	37709434	+	0.106368	0.137835	-0.0314667	0.0137221	0.0255587	8.96701e-09
cg20884636	chr2	172290779	-	0.0755625	0.104435	-0.0288723	0.0125325	0.0262241	2.42835e-08
cg20913106	chr8	38324522	-	0.0722633	0.0479674	0.0242959	0.0133307	0.0162493	2.94972e-12
cg20956633	chr20	19997839	-	0.074699	0.102585	-0.0278864	0.0123512	0.0239399	7.69442e-09
cg20973743	chr15	49447782	-	0.124277	0.178745	-0.0544683	0.0167953	0.0368356	1.76031e-12
cg21099776	chr17	17739742	-	0.0616404	0.0835387	-0.0218983	0.010147	0.0174216	3.56332e-09
cg21144462	chr17	42082647	+	0.208138	0.253024	-0.0448852	0.0213798	0.0348893	1.3575e-10
cg21153962	chr11	57102758	+	0.0585046	0.0776304	-0.0191258	0.00927448	0.0150156	1.76942e-08
cg21171314	chr11	16628640	+	0.0609557	0.0460322	0.0149235	0.0116387	0.012893	7.49552e-09
cg21242584	chr8	25041785	-	0.137192	0.172777	-0.035585	0.0184427	0.0283547	1.11807e-08
cg21282054	chr17	76127608	-	0.072105	0.101666	-0.0295608	0.0150008	0.0365712	6.72993e-09
cg21284370	chr13	42621865	+	0.142189	0.18991	-0.047721	0.0262399	0.0385369	1.78431e-10
cg21292957	chr21	34602922	+	0.0468814	0.0658409	-0.0189594	0.0076394	0.0158396	1.33909e-09
cg21304062	chr17	78075816	+	0.061617	0.0810431	-0.0194261	0.0105836	0.0192414	9.68533e-08
cg21304211	chr1	112281877	-	0.219425	0.273104	-0.0536791	0.0207275	0.03965	3.89853e-12
cg21397124	chr4	11386127	-	0.455778	0.390832	0.0649461	0.0463026	0.0423871	9.98547e-12
cg21423973	chr7	72298667	+	0.171821	0.222577	-0.0507559	0.018697	0.0315675	1.81963e-14
cg21515243	chr18	21033072	+	0.0779947	0.0536609	0.0243339	0.012604	0.0220755	1.48693e-09
cg21625563	chr22	39152448	-	0.0693596	0.0943569	-0.0249973	0.0078405	0.0192195	1.10908e-09
cg21638374	chr5	147763491	-	0.112608	0.154455	-0.0418464	0.0186887	0.0261701	1.47623e-11
cg21714212	chr6	30647104	-	0.0917738	0.122372	-0.030598	0.0196987	0.0289875	4.09693e-08
cg21761427	chr6	28220064	+	0.0524696	0.0676999	-0.0152303	0.00857653	0.0140522	7.96365e-08
cg21776568	chr13	95254007	+	0.0755408	0.111152	-0.035611	0.0134124	0.0291262	1.97304e-10
cg21846305	chr12	45270304	+	0.133519	0.179367	-0.0458478	0.0205772	0.0377383	7.15122e-08
cg21942256	chr3	156892528	+	0.0716758	0.104621	-0.0329449	0.0116078	0.0267132	1.53598e-11
cg21950287	chr19	54385441	+	0.121904	0.164445	-0.0425406	0.0207249	0.0338649	2.46175e-08
cg21980338	chr4	331929	+	0.356608	0.310045	0.0465634	0.032756	0.043463	1.42323e-08
cg22062659	chr8	70747431	+	0.0579556	0.0776255	-0.01967	0.00926619	0.016771	6.03989e-09
cg22270384	chr19	12848240	+	0.0561978	0.0807217	-0.0245239	0.00928928	0.0208185	2.7294e-09
cg22325196	chr17	47492792	+	0.0523756	0.0746015	-0.0222259	0.0109002	0.0203875	6.91258e-13
cg22433398	chr13	27825486	+	0.181394	0.224546	-0.0431519	0.02292	0.0284626	4.93472e-09
cg22435132	chr17	59312558	+	0.813278	0.765936	0.0473419	0.0346994	0.0541629	3.21573e-08
cg22471230	chr3	154797779	+	0.0479834	0.0651124	-0.0171291	0.0145814	0.0206602	3.2058e-08
cg22488745	chr15	53096763	-	0.0770747	0.104663	-0.0275883	0.0121945	0.0216372	2.86511e-08
cg22798468	chr1	225150341	+	0.640714	0.706275	-0.0655605	0.0367678	0.0578276	1.1649e-08
cg22805909	chr14	96967825	+	0.0547661	0.0371767	0.0175894	0.0112776	0.0157775	2.4487e-08
cg22854549	chr19	5904785	-	0.0593418	0.0771213	-0.0177795	0.01147	0.0146747	8.48485e-09
cg22870994	chr11	71340352	-	0.525124	0.452036	0.0730881	0.0329533	0.0713461	1.37959e-09
cg23055081	chr6	30181315	-	0.108176	0.150259	-0.0420829	0.0174137	0.0243786	7.75543e-13
cg23164678	chr6	83775487	-	0.0944326	0.127293	-0.0328602	0.0107388	0.0238867	1.49562e-09
cg23176270	chr14	23476067	-	0.0477564	0.0667898	-0.0190334	0.00775463	0.016803	3.18953e-09
cg23215275	chr13	19301347	+	0.913056	0.869915	0.0431413	0.0121462	0.0337081	1.82442e-08
cg23218665	chr1	11159850	+	0.0877001	0.119559	-0.0318585	0.0142397	0.0291649	3.22739e-08
cg23223044	chr19	49990882	-	0.146536	0.188343	-0.0418072	0.0176256	0.0299723	8.91501e-12
cg23243902	chr11	117049849	-	0.107902	0.149872	-0.04197	0.01703	0.0312398	3.06448e-10
cg23274247	chr7	38358683	+	0.0500047	0.0376726	0.0123321	0.00934565	0.00902144	9.78845e-08
cg23359048	chr12	2921757	+	0.0715066	0.104682	-0.0331758	0.0125661	0.0275239	6.55673e-11
cg23378609	chr5	178054312	-	0.0552519	0.0464557	0.00879621	0.00821825	0.0136145	1.47485e-08
cg23453437	chr7	148892747	-	0.064918	0.0897653	-0.0248472	0.0102668	0.0212391	3.1078e-08
cg23598419	chr2	25391042	+	0.0862682	0.107964	-0.0216963	0.0156807	0.0225205	4.63032e-08
cg23606758	chr1	52869977	+	0.0624002	0.0884288	-0.0260286	0.0106332	0.0209358	6.367e-10
cg23616126	chr1	247463678	+	0.919516	0.903815	0.0157012	0.0140976	0.0147975	9.6408e-08
cg23642001	chr8	67025419	-	0.124476	0.177336	-0.0528608	0.0190937	0.034312	2.92801e-13
cg23705487	chr8	91013396	+	0.0518982	0.0439347	0.00796351	0.00960549	0.00509797	9.28294e-09
cg23783653	chr6	27059850	+	0.0896562	0.117046	-0.0273896	0.0186784	0.0258573	3.11443e-08
cg23797200	chr17	40174494	-	0.487559	0.404615	0.0829445	0.0780291	0.0630998	1.87899e-12
cg23850707	chr15	55582494	+	0.0575791	0.0446237	0.0129554	0.00937266	0.0145469	8.22963e-08
cg23872756	chr20	42543407	+	0.040765	0.0348604	0.00590469	0.00420668	0.00632069	5.18564e-08
cg23886783	chr2	113403248	-	0.0464226	0.0644522	-0.0180296	0.007589	0.0152712	1.76599e-09
cg23922560	chr14	37117375	-	0.115994	0.160569	-0.0445744	0.0233868	0.0400598	5.35216e-11
cg24009109	chr3	47018482	+	0.0418693	0.0306635	0.0112059	0.00989025	0.00728262	6.51174e-08
cg24038058	chr6	1611745	+	0.0626366	0.0779281	-0.0152915	0.0109244	0.0168613	2.86511e-08
cg24061580	chr7	151573966	+	0.119135	0.162011	-0.0428753	0.0183331	0.0354755	2.0981e-08
cg24095222	chr5	161178787	+	0.711432	0.658309	0.0531236	0.055766	0.0372874	1.17783e-08
cg24105280	chr12	6797846	+	0.0604676	0.0787907	-0.0183231	0.00882346	0.0160326	7.45444e-08
cg24127861	chr14	24640947	+	0.0629508	0.0836092	-0.0206584	0.0121083	0.0187027	1.88586e-08
cg24258125	chr22	44287772	-	0.150176	0.195066	-0.0448901	0.0214958	0.0345706	1.98757e-08
cg24293614	chr22	43807429	-	0.147455	0.190007	-0.0425522	0.022352	0.0338578	1.29745e-11
cg24303698	chr19	46367351	-	0.0636424	0.0850693	-0.0214269	0.00963185	0.0153445	2.23789e-09
cg24321688	chr19	39393347	+	0.931292	0.920976	0.0103168	0.0123985	0.0174595	5.257e-09
cg24377330	chr3	149375961	+	0.0479602	0.0719432	-0.023983	0.00859892	0.0214392	4.09693e-08
cg24396566	chr4	52904500	+	0.110192	0.0896556	0.0205369	0.0269491	0.0143721	9.05155e-08
cg24413235	chr2	27851648	+	0.171395	0.220485	-0.0490901	0.0249667	0.0336339	1.82026e-08
cg24430189	chr2	128173685	-	0.0650593	0.0468731	0.0181862	0.0129115	0.0139633	4.93999e-08
cg24451422	chr1	23751210	-	0.0863114	0.0663826	0.0199288	0.0143887	0.0197068	5.10449e-09
cg24485820	chr12	117536718	+	0.0600025	0.0872392	-0.0272367	0.0112229	0.0209496	2.11055e-12
cg24517252	chr1	249200781	-	0.117067	0.0933723	0.023695	0.0206505	0.0320363	3.05119e-08
cg24657816	chr4	1140440	+	0.699981	0.672575	0.027406	0.0392198	0.0247599	8.30014e-08
cg24806732	chr17	7608859	-	0.105204	0.143531	-0.0383273	0.0150162	0.0332437	1.33684e-10
cg24824725	chr10	97453973	-	0.0327064	0.0282782	0.00442815	0.00397996	0.00371604	3.14075e-08
cg24863706	chr4	120549163	+	0.0874888	0.108642	-0.0211537	0.0119946	0.0193917	3.62255e-08
cg24883642	chr15	40226588	+	0.120484	0.1661	-0.0456162	0.0176709	0.0366978	1.72912e-08
cg24902113	chr13	33160718	+	0.053214	0.0719143	-0.0187002	0.010955	0.0163384	1.05939e-08
cg24950336	chr3	113464879	+	0.0877084	0.116733	-0.0290248	0.0140281	0.0218117	3.25297e-08
cg25009327	chr7	148820504	-	0.275702	0.204575	0.0711272	0.0384867	0.0324884	9.18789e-14
cg25053798	chr4	89206063	-	0.0344804	0.028901	0.00557939	0.0042029	0.0066153	2.27371e-08
cg25135004	chr1	167522579	+	0.151912	0.11558	0.0363323	0.0239338	0.0349359	1.57274e-08
cg25142100	chr6	151547095	+	0.817123	0.861242	-0.0441197	0.0286446	0.0427363	4.8429e-08
cg25228510	chr10	62538235	-	0.130724	0.115078	0.0156463	0.01174	0.0229357	9.43863e-08
cg25231972	chr10	31608136	+	0.176162	0.215715	-0.0395524	0.0177133	0.0334885	3.50308e-09
cg25355465	chr20	36576591	-	0.541089	0.623112	-0.0820234	0.0506682	0.0729528	7.95044e-08
cg25376393	chr8	143957809	-	0.587787	0.639041	-0.0512541	0.0281429	0.0448333	7.14549e-09
cg25428810	chr11	49839836	-	0.580152	0.646993	-0.066841	0.0400226	0.0545212	6.59031e-08
cg25561913	chr10	77161129	+	0.0749621	0.101137	-0.0261745	0.0102233	0.0246151	9.43293e-10
cg25591664	chr5	79551865	+	0.143556	0.0991053	0.044451	0.0213052	0.045592	1.28593e-10
cg25613101	chr22	38577875	+	0.0525142	0.0745835	-0.0220693	0.00983088	0.0185633	2.20496e-10
cg25614094	chr8	54164374	+	0.108411	0.0816903	0.0267205	0.0317046	0.0247367	8.976e-08
cg25645657	chr5	52776244	+	0.0553565	0.084022	-0.0286655	0.0100384	0.0220089	9.97219e-13
cg25683204	chr20	34129839	+	0.0681947	0.0926735	-0.0244788	0.00916306	0.0186682	3.30411e-11
cg25757017	chr12	10306462	+	0.0924235	0.13452	-0.0420965	0.0144416	0.0356092	3.73551e-12
cg25787812	chr6	31478830	+	0.907107	0.882111	0.0249952	0.013687	0.0310093	9.80872e-08
cg25828872	chr2	179058612	-	0.072195	0.0971376	-0.0249425	0.0112007	0.0188848	1.86664e-11
cg25837350	chr11	61584442	+	0.179834	0.228017	-0.0481829	0.0248058	0.0358059	4.34878e-09
cg25837738	chr7	148725785	+	0.0734073	0.0982682	-0.0248609	0.012813	0.0212526	6.00815e-09
cg25856120	chr17	46970223	-	0.0643464	0.0828713	-0.0185248	0.00984093	0.015507	2.32892e-09
cg25857710	chr3	139654740	+	0.0692802	0.0966904	-0.0274102	0.0111435	0.0204032	1.90787e-09
cg25876975	chr15	77363192	+	0.402473	0.357139	0.0453345	0.0401152	0.0554131	6.53685e-09
cg25921418	chr6	31621008	+	0.0689734	0.0880501	-0.0190767	0.0103138	0.0139277	2.86964e-09
cg26015973	chr10	103599705	+	0.152254	0.188044	-0.0357906	0.0202544	0.0279719	2.28739e-08
cg26057840	chr20	62677629	+	0.856528	0.823453	0.0330756	0.0210038	0.028838	3.56332e-09
cg26067897	chr5	41904347	-	0.0544071	0.0752485	-0.0208415	0.00945836	0.0170857	9.43706e-13
cg26105015	chr3	122745099	-	0.0532569	0.069693	-0.0164361	0.0102929	0.0174546	2.68401e-09
cg26135012	chr11	110583599	-	0.0578696	0.0786085	-0.0207388	0.0107232	0.0211743	7.28649e-08
cg26144629	chr1	207926000	-	0.169423	0.113836	0.055587	0.0422903	0.0501685	5.78149e-08
cg26151079	chr11	58345687	-	0.085239	0.116487	-0.0312483	0.0142321	0.0196585	3.55574e-09
cg26156860	chr19	34287218	-	0.0348597	0.0297801	0.00507958	0.00472433	0.00459468	8.0675e-08
cg26164151	chr11	44749353	-	0.476192	0.421233	0.0549591	0.0324058	0.0587682	1.03064e-09
cg26168400	chr2	202316215	+	0.0347659	0.0290955	0.0056704	0.00383811	0.00358766	2.89833e-09
cg26180732	chr17	13972513	+	0.3985	0.36069	0.0378098	0.0286273	0.0436126	4.66374e-09
cg26323130	chr2	149632683	-	0.0739134	0.0988524	-0.0249389	0.0134062	0.0200744	1.59399e-09
cg26326615	chr3	18485765	-	0.0854889	0.119373	-0.0338838	0.0133818	0.0249789	1.08363e-12
cg26348180	chr3	193852754	-	0.244212	0.287706	-0.0434945	0.0194235	0.031938	9.36865e-12
cg26420824	chr1	28562883	-	0.0886862	0.116828	-0.0281415	0.0121821	0.0220814	8.77834e-10
cg26434548	chr7	129074607	-	0.0807933	0.104952	-0.0241588	0.0133826	0.020775	6.3451e-09
cg26506725	chr6	31587990	-	0.0749208	0.105284	-0.0303635	0.0141609	0.0234307	6.87896e-10
cg26576155	chr15	85201829	-	0.0577722	0.0821659	-0.0243937	0.00935243	0.0189299	4.66599e-09
cg26600954	chr7	23719792	+	0.0948776	0.132999	-0.0381211	0.0152013	0.0300357	6.13536e-10
cg26622699	chr17	46628303	-	0.833944	0.785388	0.0485556	0.0225022	0.0682758	4.59856e-10
cg26639561	chr12	58239492	-	0.0484994	0.0659124	-0.017413	0.00778838	0.0139867	8.81258e-10
cg26683639	chr6	30653755	+	0.130496	0.179266	-0.0487698	0.0225803	0.0539916	4.19935e-09
cg26770187	chr3	14693171	-	0.0771977	0.0554881	0.0217097	0.0133435	0.0211143	2.64517e-08
cg26817334	chr2	119613580	+	0.0538095	0.0764325	-0.022623	0.00926747	0.0182297	1.02657e-10
cg26820911	chr4	83720044	+	0.0334718	0.0415592	-0.00808744	0.00473304	0.00880142	9.6018e-09
cg26880762	chr12	123943063	+	0.085575	0.124986	-0.039411	0.0138111	0.0309488	1.3575e-10
cg26907082	chr1	18971840	-	0.173928	0.221371	-0.0474431	0.0217025	0.0319801	4.12351e-12
cg27128322	chr18	43547338	+	0.0477626	0.0383705	0.00939217	0.00824998	0.0067799	8.55574e-10
cg27161463	chr11	118123074	-	0.101129	0.138375	-0.0372458	0.014481	0.0300941	9.52265e-09
cg27179111	chr16	3627489	-	0.183722	0.244272	-0.0605504	0.0189172	0.0701174	3.24375e-09
cg27183454	chr6	28547741	+	0.862409	0.830571	0.0318381	0.0236539	0.0343747	7.70109e-10
cg27220681	chr17	685915	-	0.120175	0.160825	-0.0406498	0.0182975	0.0245623	4.43954e-12
cg27247697	chr2	87018054	+	0.0724982	0.0955736	-0.0230754	0.0113463	0.0178934	7.2326e-10
cg27282530	chr3	125898680	-	0.0869066	0.11367	-0.0267633	0.0132889	0.0229644	5.02569e-09
cg27379715	chr2	875990	+	0.690141	0.623631	0.0665094	0.0411963	0.0461957	3.40232e-10
cg27404272	chr2	240447293	-	0.859703	0.799029	0.0606739	0.0258784	0.0355708	2.08459e-13
cg27473538	chr4	15780522	+	0.0893691	0.127026	-0.0376565	0.0124039	0.0314874	1.11692e-10
cg27650678	chr11	66636318	+	0.0801912	0.109261	-0.0290693	0.0128615	0.0288415	1.34396e-08
